# Supplementary material for: Maternal Left Ventricular Function in Uncomplicated Twin Pregnancies: A Speckle-Tracking Imaging Longitudinal Study
Source: J Clin Med. 2022 Sep 7;11(18):5283. doi: 10.3390/jcm11185283 (PMC9504023; doi:10.3390/jcm11185283)
Supplement: Supplementary file 1 [file jcm-11-05283-s001.zip]

Archive with 1 entries (1 files):
- jcm-1884509-supplementary.pdf
